# Supplementary material for: Exploring the Impact of Extraplatelet Content on Fibrin-Based Scaffold Performance for Regenerative Therapies
Source: Int J Mol Sci. 2025 Jun 21;26(13):5967. doi: 10.3390/ijms26135967 (PMC12249790; doi:10.3390/ijms26135967)
Supplement: Supplementary file 1 [file ijms-26-05967-s001.zip]

Archive with 1 entries (1 files):
- ijms-3680775-supplementary.pdf
